# Supplementary material for: Evaluating the Impact of Washing Conditions on the Color Changes of Naturally Colored Cotton Fabrics: A Focus on Detergents, Water Types, and Temperature
Source: Materials (Basel). 2024 Nov 25;17(23):5777. doi: 10.3390/ma17235777 (PMC11642346; doi:10.3390/ma17235777)
Supplement: Supplementary file 1 [file materials-17-05777-s001.zip]

Archive with 1 entries (1 files):
- materials-3283216-supplementary.pdf
